# Supplementary material for: Determining the Relationship of Meteorological Factors and Severe Pediatric Respiratory Syncytial Virus (RSV) Infection in Central Peninsular Malaysia
Source: Int J Environ Res Public Health. 2023 Jan 19;20(3):1848. doi: 10.3390/ijerph20031848 (PMC9914795; doi:10.3390/ijerph20031848)
Supplement: Supplementary file 1 [file ijerph-20-01848-s001.zip]

Archive with 1 entries (1 files):
- ijerph-2103650-supplementary.pdf
